# Supplementary material for: Identification of Promiscuous African Swine Fever Virus T-Cell Determinants Using a Multiple Technical Approach
Source: Vaccines (Basel). 2021 Jan 7;9(1):29. doi: 10.3390/vaccines9010029 (PMC7825812; doi:10.3390/vaccines9010029)
Supplement: Supplementary file 1 [file vaccines-09-00029-s001.zip]

Archive with 3 entries (2 files):
- Sup/
- Sup/vaccines-1034457-sup-3rd revision.docx
- Sup/vaccines-103445sup-proof-done.xlsx
