# Supplementary material for: Identification of Promiscuous African Swine Fever Virus T-Cell Determinants Using a Multiple Technical Approach
Source: Vaccines (Basel). 2021 Jan 7;9(1):29. doi: 10.3390/vaccines9010029 (PMC7825812; doi:10.3390/vaccines9010029)
Supplement: Supplementary file 1 [file vaccines-09-00029-s001.zip › Sup/vaccines-103445sup-proof-done.xlsx]

## Sheet: Supplementary_1_Predictions
Protein	Peptide	Length	Start	End	Proteasome	Promiscuity	Overlap	Immunogenicity	TAPREG
A118R	KRKKRIQFLTF	11	33	43	8	2	5	6	10
A118R	LTFLTNLFLY	10	41	50	8	4	3	7	9
A151R	ISYIGNTYKY	10	43	52	8	5	5	7	9
A151R	NTYKYFTF	8	48	55	9	1	6	6	10
A859L	QLARHAIRY	9	572	580	8	4	2	8	9
A859L	ATLRFDTWYKW	11	626	636	8	1	4	8	10
B119L	FQYWTFAF	8	68	75	7	5	3	9	10
B169L	FQNPFIVAL	9	26	34	9	5	2	8	0
B175L	KTVPKFVPTY	10	69	78	8	5	2	6	10
B318L	AQMSALAL	8	155	162	8	5	4	5	10
B385R	TIFDETHFY	9	180	188	8	5	1	8	10
B475L	SIFETLGAY	9	10	18	7	5	4	8	10
B475L	TLGAYFINIFY	11	14	24	8	3	6	9	5
B475L	YFINIFYNFLY	11	18	28	6	4	6	8	4
B475L	KMLDSFYKY	9	62	70	8	5	3	5	10
B602L	LIMTSFIGY	9	61	69	7	4	6	7	9
B602L	LIMTSFIGYVF	11	61	71	8	1	6	7	9
B602L	ALQEWMPSY	9	73	81	6	7	2	6	10
B646L	LMSALKWPIEY	11	455	465	8	5	4	7	7
B646L	SALKWPIEY	9	457	465	8	5	4	7	10
B962L	FQHAIVYF	8	599	606	7	5	2	8	9
C147L	IMDDLVEEY	9	10	18	7	5	2	7	10
C315R	TMYNVLRRAYY	11	257	267	7	5	3	7	10
C315R	KMYEDYYSHF	10	290	299	7	4	4	6	10
C475L	FVWVADLSY	9	115	123	7	5	2	7	10
C475L	NIFNTIPTLTY	11	127	137	8	2	3	8	10
C475L	NTIPTLTY	8	130	137	8	5	3	7	9
C475L	KQVAIHGFAAY	11	207	217	8	1	5	9	10
C475L	AIHGFAAY	8	210	217	8	5	5	8	10
C475L	GFAAYALLY	9	213	221	7	4	5	7	9
C475L	STLPYNYY	8	438	445	6	5	4	6	10
C62L	SVFWRDRRIRF	11	41	51	7	1	6	10	10
C717R	AIMITTEY	8	356	363	7	5	4	8	10
C717R	AIMITTEYVGY	11	356	366	8	3	4	8	10
C717R	SFMSLLFDLCY	11	394	404	8	4	6	5	10
C717R	MTYYHFNPTSF	11	425	435	7	5	3	7	10
C717R	RQYGLAFVNTF	11	495	505	8	2	4	8	10
C717R	FFNSITAIDFY	11	543	553	9	2	6	8	0
C717R	SITAIDFY	8	546	553	9	3	4	8	8
C84L	MMMFITVY	8	42	49	8	5	3	8	8
C962R	ALANTSANY	9	327	335	7	6	3	6	10
C962R	YFSILAEYVY	10	398	407	9	1	6	8	3
C962R	SILAEYVYSY	10	400	409	7	5	6	7	9
C962R	YSYNGMLEHY	10	407	416	9	8	6	6	9
C962R	RQRSFIQTL	9	536	544	9	6	3	6	9
C962R	ATMVAASNY	9	730	738	7	8	5	6	10
CP2475L	VTMIEAVY	8	214	221	7	5	4	8	9
CP2475L	NQAINTFMY	9	543	551	7	1	7	7	10
CP2475L	QAINTFMYYYY	11	544	554	6	4	7	6	8
CP2475L	FMYYYYVAQIY	11	549	559	8	4	8	7	6
CP2475L	VIYQHFNLEY	10	976	985	7	5	2	7	10
CP2475L	MMVFNQLIASY	11	1547	1557	6	4	7	7	10
CP2475L	YTHAIQALRF	10	1889	1898	8	5	4	7	8
CP2475L	YSFEEIACLMY	11	2019	2029	8	5	4	8	5
CP2475L	AIQNWVQQY	9	2226	2234	8	4	2	7	10
CP530R	LIDFDPLVTFY	11	225	235	7	5	4	8	8
CP530R	VTFYLLLEPY	10	232	241	6	5	4	7	10
CP530R	STINALRF	8	358	365	6	5	3	7	10
CP80R	RTHLITTLDY	10	67	76	6	5	3	8	10
D1133L	RQFMNHYMNFI	11	114	124	7	5	5	5	9
D1133L	TVLNTFEAYGY	11	756	766	7	5	3	8	9
D1133L	FMARPVWTY	9	782	790	8	5	4	8	10
D1133L	ALALISLCY	9	819	827	8	5	3	6	10
D1133L	KTWHEIPLY	9	1000	1008	8	4	2	8	10
D1133L	GMQDGIRWFY	10	1111	1120	7	3	4	9	8
D205R	AMQKLFTYIY	10	2	11	7	3	6	6	10
D205R	KLFTYIYEF	9	5	13	7	3	6	8	8
D205R	FTYIYEFIEYR	11	7	17	5	1	6	10	9
D205R	YIYEFIEY	8	9	16	7	5	6	9	9
D250R	AFSEFIHCHY	10	37	46	9	1	5	8	10
D250R	SMSYFDGKTEY	11	168	178	8	5	4	6	9
D250R	TEYKHIYFL	9	176	184	9	4	4	6	10
D345L	KTIFNNVRY	9	125	133	8	5	2	8	10
DP96R	MTSSEWIAEY	10	46	55	6	6	4	8	8
E146L	MRFRNCVFTF	10	55	64	8	5	4	7	0
E301R	LMLNTITL	8	290	297	10	1	4	7	10
E423R	LVDHIFNY	8	57	64	8	5	2	8	10
E66L	SIITRYTLKY	10	4	13	6	5	4	6	10
E66L	LTHNHILFTY	10	18	27	7	4	3	8	10
EP1242L	QMFNVDITY	9	61	69	9	2	2	8	10
EP1242L	RVDMNRFFQFY	11	818	828	7	6	3	7	9
EP153R	KTYNHESNY	9	116	124	7	5	3	6	10
EP296R	SLFEGMIWKSY	11	235	245	8	3	4	7	10
EP402R	YTNESILEY	9	150	158	7	8	2	7	0
EP402R	TYLTLSSNYFY	11	190	200	7	1	10	5	10
EP402R	LTLSSNYFYTF	11	192	202	7	1	10	5	9
EP402R	SNYFYTFFKLY	11	196	206	8	2	10	7	10
EP402R	YQYNTPIYY	9	279	287	7	5	2	7	10
EP424R	FISAINHFNY	10	137	146	7	5	4	8	10
EP424R	YTMMHYPTF	9	146	154	8	10	5	5	0
EP424R	ATQRLTPIHLY	11	215	225	7	7	1	7	9
EP424R	YTLNHAFTL	9	270	278	9	5	3	7	0
F1055L	VIMDVFYETY	10	112	121	8	4	5	8	9
F1055L	VFYETYSLPY	10	116	125	7	3	5	6	10
F1055L	RTYNILQRF	9	527	535	8	4	2	7	10
F165R	NFFFFYIMEY	10	23	32	7	1	10	8	9
F317L	TQMDKLGFLL	10	4	13	8	5	3	6	9
F317L	SRRSLVNPWTL	11	246	256	10	1	4	7	9
F317L	RSLVNPWTL	9	248	256	10	2	4	8	7
F334L	FQYIRYFTDNL	11	264	274	7	5	4	8	0
F778R	AMDEAIHAALY	11	520	530	7	7	3	8	7
F778R	VSQSMSLNY	9	712	720	7	5	7	3	10
F778R	SQSMSLNYYFY	11	713	723	7	3	7	4	10
F778R	SMSLNYYFY	9	715	723	7	7	7	6	9
G1211R	AADDTTCYY	9	147	155	8	4	4	7	8
G1211R	IVMAYDIETY	10	206	215	8	5	3	8	9
G1211R	ASLYPSLIMAY	11	519	529	7	3	6	5	10
G1211R	SLYTEVTDAY	10	698	707	5	5	3	8	10
G1211R	STQFMIQY	8	1043	1050	9	5	2	6	9
G1340L	VMMPEIETMY	10	97	106	7	6	4	7	8
G1340L	YQFDLLYY	8	229	236	7	5	4	7	10
G1340L	MSVSTFWPYTL	11	463	473	8	1	7	8	1
G1340L	STFWPYTL	8	466	473	8	1	7	8	9
G1340L	NVALLQNTY	9	538	546	9	2	5	6	10
G1340L	ALLQNTYAY	9	540	548	6	5	5	6	10
H124R	MSMIGPYLNVY	11	51	61	8	6	4	7	4
H124R	SMIGPYLNVY	10	52	61	8	5	4	7	10
H240R	VVQYLTPIFY	10	139	148	7	5	4	7	9
H339R	KLWAAYEGY	9	84	92	6	3	4	8	10
H339R	AAYEGYFKY	9	87	95	6	5	3	7	10
H339R	KLYTAALGVY	10	200	209	8	3	3	7	10
I10L	VSLGGTGECYY	11	136	146	8	5	3	7	9
I215L	MVSRFLIAEY	10	1	10	8	5	1	8	10
I226R	RQLSFVLL	8	51	58	9	3	4	6	9
I226R	TLMFAVRY	8	150	157	7	4	4	7	10
I243L	IQMMFFRTL	9	81	89	8	7	4	7	1
I267L	FQSRHIHHFTL	11	66	76	7	7	3	8	0
I267L	LTMASLARF	9	252	260	7	5	6	6	6
I329L	RSNTPTYLYY	10	136	145	8	6	3	7	8
I329L	FSNNNTFLY	9	182	190	6	8	3	7	0
I7L	MLYNEPLGTY	10	28	37	7	5	4	7	10
I8L	RLYPHIFY	8	88	95	8	4	4	8	10
I9R	STFSSQDFDEY	11	63	73	7	5	4	5	10
K145R	SIQQLFLTMY	10	48	57	8	5	4	6	9
K205R	MVSFENFIERY	11	38	48	7	3	3	9	10
K421R	LLYKLDPEY	9	78	86	6	4	6	5	10
K78R	SSMHSGMLY	9	36	44	7	10	4	4	9
M1249L	STMYSVSPVF	10	266	275	8	6	6	4	9
M1249L	SVSPVFTSGY	10	270	279	7	6	7	6	7
M1249L	TSGYMPLLY	9	276	284	7	4	7	5	8
M1249L	LLYDLYRAGY	10	282	291	6	3	6	7	10
M1249L	AVNVCLPLVY	10	555	564	9	5	2	6	10
M1249L	AVIYIYAY	8	583	590	7	5	3	7	10
M1249L	KTSTLIYLRAY	11	772	782	7	4	4	7	9
M1249L	RAYELFLKY	9	780	788	6	5	5	7	10
M1249L	ASLEFNTFYAF	11	922	932	7	3	5	9	9
M1249L	SLEFNTFYAFY	11	923	933	6	5	5	9	7
M1249L	AVDSAVRIFLY	11	1068	1078	7	5	4	7	9
M1249L	RVTDPASALLY	11	1130	1140	8	5	5	6	6
M448R	LTIYHWDDPEY	11	146	156	7	5	2	9	10
M448R	KTLKTVYPEY	10	248	257	8	5	3	6	9
MGF100-1R	YLMRYTQIYKY	11	103	113	7	7	5	6	4
MGF110-11L	SIARYFDRCMY	11	84	94	8	5	5	7	9
MGF110-12L	YQSPTTPWCFY	11	19	29	8	5	4	8	5
MGF110-14L	IVNRNSWGCFY	11	72	82	8	6	3	7	3
MGF110-1L	LSIPTLLYTY	10	10	19	8	5	4	7	8
MGF110-1L	SVFRHNEFCTY	11	77	87	8	6	3	8	10
MGF110-8L	TVSRWNGICSY	11	81	91	8	5	1	8	9
MGF110-9L	HIMSCTNPTY	10	101	110	9	5	5	5	10
MGF110-9L	MIATIALISY	10	138	147	6	4	4	8	10
MGF110-9L	ATIALISY	8	140	147	6	7	4	7	10
MGF110-9L	MQAATRLLIFL	11	157	167	9	1	6	8	9
MGF110-9L	CMYEAHFRIHY	11	252	262	8	5	1	9	10
MGF300-1L	LLSWGASPEY	10	78	87	8	5	3	7	9
MGF300-1L	STLYCIFLAIY	11	179	189	7	3	5	8	9
MGF300-4L	YVYSKTFY	8	165	172	7	5	6	5	10
MGF360-10L	KLFNDNPFPAY	11	136	146	8	4	3	7	10
MGF360-10L	AMLACVRFY	9	266	274	8	3	3	7	10
MGF360-11L	NVFDLHELY	9	221	229	8	4	2	7	10
MGF360-11L	IQDYSYSAIYY	11	247	257	7	3	7	5	9
MGF360-12L	SLSTLLLKY	9	174	182	7	5	6	5	10
MGF360-12L	SLSTLLLKYWY	11	174	184	8	5	6	6	10
MGF360-12L	AMLSSIQYY	9	266	274	8	5	4	4	10
MGF360-13L	VQYYNIGNIFF	11	271	281	8	1	4	8	10
MGF360-15R	LIEFLTGFFY	10	16	25	7	3	5	9	9
MGF360-15R	VMDMICLDYY	10	37	46	7	5	5	6	9
MGF360-15R	HEWEISIDYAL	11	71	81	7	4	2	8	10
MGF360-18R	RLYDANIY	8	93	100	9	4	3	7	9
MGF360-18R	QVMYLLYKY	9	159	167	8	4	4	5	10
MGF360-1L	YSMAILYKL	9	184	192	8	5	6	6	0
MGF360-1L	ILYKLTEAIQY	11	188	198	8	3	7	6	7
MGF360-1L	LTEAIQYFY	9	192	200	6	4	6	7	8
MGF360-1L	AIQYFYQRY	9	195	203	8	3	6	6	10
MGF360-1L	CMYDCNYTTIY	11	244	254	7	5	3	7	9
MGF360-21R	FSEMLTRYWY	10	176	185	7	3	6	7	8
MGF360-21R	SEMLTRYWYSM	11	177	187	7	4	6	7	0
MGF360-21R	YSMAILYNL	9	185	193	8	5	5	7	0
MGF360-21R	ILYNLTEAIQY	11	189	199	8	3	7	7	10
MGF360-21R	IQYFYQRYRHF	11	197	207	8	1	5	7	10
MGF360-21R	STYDGNYSTIY	11	246	256	7	6	3	6	10
MGF360-2L	KLTEAIQY	8	191	198	8	1	7	7	9
MGF360-2L	IQYFYQRY	8	196	203	8	1	5	7	10
MGF360-4L	FVYNRFILY	9	162	170	7	4	3	8	10
MGF360-4L	STYKNTESFY	10	363	372	6	8	3	5	10
MGF360-6L	STYEYTETF	9	356	364	7	4	4	8	9
MGF360-8L	TEWGANIYYGL	11	80	90	8	4	2	8	10
MGF360-8L	RAISFFYQTY	10	189	198	8	4	4	6	10
MGF360-8L	QTYGHLSMWRL	11	196	206	9	1	5	6	10
MGF360-9L	QRYAHLHRWRL	11	193	203	9	2	3	8	10
MGF360-9L	NQAMFHSIQFY	11	257	267	9	2	5	6	10
MGF360-9L	AMFHSIQFY	9	259	267	9	5	5	6	10
MGF360-9L	IQFYNIGNIFF	11	264	274	8	1	4	8	10
MGF360-9L	SMLSLNCY	8	300	307	9	5	2	5	10
MGF505-10R	IVDDYIRFLFY	11	499	509	8	5	2	9	2
MGF505-11L	LLYAATLY	8	142	149	7	5	4	7	9
MGF505-11L	SMMQTAIQKNY	11	231	241	7	5	5	5	10
MGF505-11L	SQMTVIDSVYY	11	312	322	8	1	7	7	10
MGF505-11L	TVIDSVYY	8	315	322	8	5	7	6	10
MGF505-11L	SVYYSIIKY	9	319	327	8	4	6	6	10
MGF505-11L	LIDSLIERFRY	11	528	538	7	5	4	8	8
MGF505-1R	LLAWEGNLYY	10	76	85	8	5	4	8	10
MGF505-1R	ATYNHRKILIY	11	270	280	8	5	1	7	10
MGF505-1R	RLMNFIYDRCY	11	427	437	8	3	3	8	9
MGF505-2R	YLHETLFEL	9	160	168	8	4	4	8	0
MGF505-2R	AISKRDLTMY	10	197	206	8	2	6	5	10
MGF505-2R	KLPRYVIEY	9	311	319	7	3	4	8	9
MGF505-3R	LLLSWEADPRY	11	75	85	8	4	2	8	10
MGF505-3R	AVVGALESKY	10	86	95	8	3	4	6	10
MGF505-4R	LTMGYSLLF	9	204	212	6	9	4	5	7
MGF505-4R	LTGFIDYYYSY	11	352	362	8	2	4	7	10
MGF505-5R	NVSLLSIGY	9	200	208	8	3	4	6	10
MGF505-5R	LSIGYTLLF	9	204	212	8	3	4	7	10
MGF505-5R	ILADFIGYHSY	11	346	356	7	6	4	8	8
MGF505-6R	SQIQDWHILL	10	102	111	8	5	2	8	8
MGF505-6R	LVDIIHSIY	9	427	435	6	4	4	8	10
MGF505-7R	SQIQDWHVLL	10	102	111	8	5	2	8	8
MGF505-9R	STYTEIVKY	9	355	363	9	5	2	7	10
NP1450L	RRWLRVICL	9	102	110	10	4	2	8	10
NP1450L	ATQQLALNY	9	645	653	7	6	3	5	10
NP1450L	FSFGRTLVY	9	776	784	8	6	4	7	10
NP1450L	MRMLIRIEL	9	1008	1016	10	2	2	8	10
NP1450L	ILDLIRLQY	9	1032	1040	7	5	4	7	8
NP1450L	ILQWHLLYETY	11	1136	1146	8	3	3	8	9
NP1450L	SSIGDTMELY	10	1327	1336	8	6	3	7	9
NP419L	VVTPKHLTY	9	355	363	10	4	4	5	10
NP868R	TLINPDDEYLY	11	176	186	8	4	4	7	8
NP868R	YLYEIEIEY	9	184	192	7	4	4	9	9
NP868R	YMDPFSFEEL	10	570	579	8	4	5	7	0
O174L	YQLDLFTAL	9	97	105	9	7	2	7	0
P1192R	REMFTRIEL	9	189	197	8	3	2	8	10
P1192R	SIAENVFKTHY	11	372	382	8	5	3	7	9
P1192R	KTMPVEFYY	9	584	592	6	8	3	7	10
P1192R	SLANHTVKYY	10	605	614	8	5	2	6	10
P1192R	YVADHMFY	8	744	751	8	8	2	6	4
P1192R	NTYYEILY	8	1026	1033	8	4	6	8	10
P1192R	ILYAWLPY	8	1031	1038	5	6	5	8	7
P1192R	REHAVLKL	8	1049	1056	10	1	4	6	10
P1192R	RIIMETAIVRY	11	1057	1067	8	2	3	8	10
Q706L	LTARFARALKY	11	36	46	7	4	4	7	10
Q706L	YQFLIYTAF	9	47	55	8	5	3	8	2
Q706L	RRFRFVSL	8	137	144	8	5	1	7	10
QP509L	MVYTTRPVSL	10	76	85	10	1	4	7	9
QP509L	SIILLTYGY	9	392	400	6	5	6	7	10
R298L	AMYHILIIEY	10	99	108	7	2	4	9	10
R298L	GTWEYVCPEFY	11	189	199	8	2	6	8	10
R298L	YVCPEFYYY	9	193	201	7	5	6	7	4
R298L	YVCPEFYYYGY	11	193	203	7	4	6	7	1
R298L	FYYYGYYYQL	10	198	207	8	3	7	6	7
R298L	YQLPLTVWTI	10	205	214	7	5	5	8	0
R298L	NLFRFRAENFY	11	220	230	7	2	4	9	9
S183L	YSLNNWARY	9	10	18	7	7	3	8	0
S183L	QAFEHLYAF	9	128	136	7	4	3	7	10
S273R	TLQRWAIKY	9	96	104	7	5	1	8	10
S273R	SMMDFERVHY	10	113	122	8	6	3	8	10
X69R	NEYWAIHLFFI	11	19	29	5	4	2	10	10
X69R	SQFWNYTM	8	47	54	6	7	3	8	9

## Sheet: Supplementary_2_Overlapping
Protein	Peptide sequence	Length	Start	End	# Overlapping predictions
A118R	MAMSIPRMINKRKKRIQFLTF	21	23	43	9
A151R	VSEISYIGNTYKYFTF	16	40	55	12
B475L	TLGAYFINIFYNFLY	15	14	28	3
B602L	REQYIRRLIMTSFIGYVFKALQEW	24	54	77	14
C475L	KQVAIHGFAAYALLY	15	207	221	11
C62L	KVISNTAVSVFWRDRRIRF	19	33	51	11
C717R	AFDILKYGYPMQQSGY	16	47	62	2
C717R	GEYRYRFVWYQPF	13	104	116	2
C717R	ILMDEDSFMSLLFDLCYGAY	20	388	407	10
C717R	FFNSITAIDFYAIARNLRSML	21	543	563	3
C962R	YFSILAEYVYSYNGMLEHYM	20	398	417	11
C962R	FQMTATMVAASNYNFII	17	726	742	12
CP204L	SQVVFHAGSLY	11	23	33	5
CP2475L	SQVDLNQAINTFMYYYYVAQIY	22	538	559	17
CP2475L	IQNNRSMMMVFNQLIASYITRFY	23	1540	1562	13
CP2475L	YMSRYNKEPLMPF	13	1795	1807	3
D205R	MAMQKLFTYIYEFIEYRKM	19	1	19	13
D250R	KRYSLAFSEFIHCHYSI	17	32	48	7
E146L	IAYMRFRNCVFTF	13	52	64	3
E423R	RSRTASSAELYRKMLYAY	18	152	169	4
EP152R	FLKQSGLQSFYLYIQPDHTCF	21	40	60	10
EP402R	CTYLTLSSNYFYTFFKLYYIPL	22	189	210	23
EP424R	AINHFNYTMMHYPTFNW	17	140	156	3
F1055L	NVIMDVFYETYSLPYNI	17	111	127	8
F1055L	LQFNYSFQSHMYAIMLLTK	19	905	923	12
F165R	KQASISSILNFFFFYIMEYFVAV	23	14	36	24
F778R	FVSQSMSLNYYFY	13	711	723	15
G1211R	TAADDTTCYYRM	12	146	157	2
G1340L	IQISISSMSVSTFWPYTLSSK	21	456	476	17
G1340L	KMDINVALLQNTYAYLF	17	534	550	7
I267L	SNMGYMLTMASLARFIINTASFNK	24	246	269	13
K145R	TQLYRSIQQLFLTMYK	16	43	58	7
K421R	AEHSKALATLLYKLDPEY	18	69	86	11
M1249L	STMYSVSPVFTSGYMPLLYDLYRAGYL	27	266	292	17
M1249L	YLRAYELFLKYL	12	778	789	4
M1249L	QTALKASLEFNTFYAFY	17	917	933	11
M1249L	RVTDPASALLYSIEF	15	1130	1144	3
MGF100-1L	LQMAPGGSYFITDNMTEEF	19	68	86	3
MGF100-1R	YINIYMYLMRYTQIYKYPL	19	97	115	10
MGF110-9L	HIMSCTNPTYYDWFDELM	18	101	118	10
MGF110-9L	KQYSRMRMQAATRLLIFL	18	150	167	13
MGF300-1L	YAKNYSLSTLYCIFLAIYY	19	172	190	8
MGF300-4L	RLYVYSKTFYRK	12	163	174	6
MGF360-10L	AISYVYQHFKYL	12	195	206	6
MGF360-11L	EMMHIACIQDYSYSAIYYCFI	21	240	260	15
MGF360-12L	KTDLLNNEFSLSTLLLKYWYAI	22	165	186	13
MGF360-14L	YFYKRHKNHLYW	12	195	206	3
MGF360-2L	KLTEAIQYFYQRYSHFK	17	191	207	11
MGF360-3L	TTNSMLNEISFSEMLTKYWY	20	167	186	11
MGF360-6L	SFDSHDFYVLIDF	13	150	162	2
MGF360-8L	YQTYGHLSMWRL	12	195	206	3
MGF360-9L	NQAMFHSIQFYNI	13	257	269	7
MGF505-11L	HIMHLTSSQELFEFFHLFI	19	111	129	12
MGF505-11L	ISMMQTAIQKNYFRFFKK	18	230	247	9
MGF505-11L	SQLDSQMTVIDSVYYSIIKY	20	308	327	15
MGF505-5R	HSYTYMVDFMREF	13	354	366	3
NP1450L	INYQRAPTWYSEV	13	575	587	2
NP419L	YADRYALFQKLTPALF	16	363	378	3
NP868R	QFQPSDFPLAFLYYHPDTSSF	21	495	515	9
O61R	VVIMAIMLYYFWWMPR	16	23	38	13
P1192R	IEFNTYYEILYAWLPYRR	18	1023	1040	10
QP509L	ETAFTLQGEYIYF	13	51	63	8
QP509L	ALSQAHSASIILLTYGYGR	19	384	402	12
R298L	GTWEYVCPEFYYYGYYYQLPLTVWTI	26	189	214	13

## Sheet: Supplementary_3_Predictions
Function/protein	Selected peptides (%)		Similarity/activity	Temporal expression
Multigene families	33	9.9
MGF110-9L	7	2.1		Unknown
MGF360-1L	5	1.5		Early
MGF360-9L	6	1.8		Early
MGF360-21R	6	1.8		Early
MGF505-11L	9	2.7		Early
Nucleotide metabolism, transcription,	74	22.2
replication and repair
C475L	8	2.4	Poly(A) polymerase large subunit	Late
C962R	8	2.4	DNA primase	Late
D1133L	6	1.8	Helicase superfamily II	Late
D205R	5	1.5	RNA polymerase subunit 5	Early
EP424R	5	1.5	FtsJ-like methyl transferase domain	Early
F1055L	5	1.5	Helicase superfamily II	Early
F778R	5	1.5	Ribonucleotide reductase (large subunit)	Early
G1211R	6	1.8	DNA polymerase family B	Early/Late
G1340L	8	2.4	VV A8L-like transcription factor	Late
NP1450L	8	2.4	RNA polymerase subunit 1	Early/Late
P1192R	10	3	DNA topoisomerase type II	Early/Late
Other enzymes	8	2.4
R298L	8	2.4	Serine protein kinase	Late
Morphogenesis	12	3.6
CP2475L	12	3.6	Polyprotein pp220	Late
Host cell interaction	6	1.8
EP402R	6	1.8	CD2 homolog	Late
Uncharacterized	32	9.6
B475L	5	1.5		Late
C717R	11	3.3		Late
M1249L	16	4.8		Late
TOTAL	165	49.5

## Sheet: Supplementary_4_Peptidomics
						BA71			Georgia2007/1
Protein		Peptide sequence	Length	BA71	BA71ΔCD2	Start	End		Identity (%)	Sequence	Start	End
A137R		NSYTKKMEL	9		✔	47	55		100		47	55
A151R		ENDLYHTNY	9		✔	97	105		100		104	112
A179L		VIFNIKYFL	9	✔	✔	149	157		100		149	157
A238L		DKDGNSALHYL	11		✔	84	94		100		81	91
B117L		LTRHIYNTV	9		✔	95	103		100		93	101
B125R		AKDLDNNKEL	10		✔	5	14		100		5	14
		NKKEEYLRM	9		✔	99	107		100		99	107
B475L		NKKLYEKML	9	✔	✔	56	64		100		56	64
		DSFIPKEYSQSI	12	✔	✔	93	104		100		93	104
		LPFIIKNRKENY	12		✔	134	145		100		134	145
		LPSEHFSNEEY	11	✔		260	270		100		260	270
		RKQELLTSQEL	11	✔	✔	288	298		100		288	298
		SQELTSKSPNN	11	✔		295	305		100		295	305
B602L		SKPTHTTKTLL	11	✔		82	92		100		82	92
		KVDEFYYKY	9		✔	406	414		100		334	342
		VDEFYYKY	8		✔	407	414		100		335	342
B646L		KPYVPVGFEY	10	✔		65	74		100		65	74
		NVRFDVNGNSL	11	✔	✔	190	200		100		190	200
		LLQNGSAVLRYST	13		✔	634	646		100		634	646
		LQNGSAVLRYST	12		✔	635	646		100		635	646
C129R		VPYDNISKLY	10	✔	✔	87	96		100		87	96
		YAKPDAIML	9		✔	96	104		100		96	104
C257L		NKYLERQDL	9		✔	115	123		100		115	123
C315R		KKISNYQLL	9		✔	32	40		100		32	40
C475L		SPNHVEDAY	9	✔		76	84		100		76	84
		HKNDKNITL	9		✔	248	256		100		248	256
		TPADKSLFLFY	11		✔	343	353		100		343	353
		LPDVSTLPYNY	11		✔	434	444		100		434	444
CP123L		WANEAEHLI	9		✔	74	82		100		73	81
		AKSLFKEFL	9		✔	112	120		100		111	119
CP2475L	P34	NKALQKVGL	9		✔	298	306		100		298	306
	P37	HNKQEFQSY	9	✔		564	572		100		564	572
		ITKTFVNNI	9		✔	654	662		100		654	662
		DNAPAGHYY	9	✔		710	718		100		710	718
		TPEEAAQRVY	10	✔		824	833		90	TAEEAAQRVY	824	833
		VNDALSTRW	9	✔		839	847		100		839	847
	P150	EFYQKLFSF	9	✔		917	925		100		917	925
		IPIYLKENY	9	✔	✔	1645	1653		100		1646	1654
		YINQALHEL	9	✔		2157	2165		88.9	YINQALHEI	2158	2166
CP312R		MKTKHVIKL	9		✔	166	174		100		161	169
D1133L		HNAQLFVQNF	10	✔		76	85		100		76	85
		YKDETLPYL	9	✔	✔	402	410		100		402	410
		GPDPKISSNAY	11		✔	429	439		100		429	439
		TPDGGPELAKY	11	✔	✔	693	703		100		693	703
		EPMEQVLIHY	10		✔	914	923		100		914	923
D205R		EFIEYRKMVL	10		✔	12	21		100		12	21
		EFIEYRKMVLL	11		✔	12	22		100		12	22
		VPYDKFVQM	9		✔	26	34		100		26	34
D250R		TAMQLKTSI	9		✔	3	11		100		3	11
D339L		RSKKDFKQI	9		✔	192	200		100		192	200
DP238L		YSEKEKETI	9	✔	✔	212	220		88.9	YSEEEKETI	212	220
E111R		YNIKTKEY	8		✔	99	106		100		99	106
E120R		LTHNMEKI	8		✔	60	67		100		62	69
E183L		YTHKDLENSL	10	✔	✔	174	183		100		175	184
E248R		TNTVNQYSHY	10	✔		171	180		100		171	180
E301R		NTITLNNTI	9	✔	✔	293	301		88.9	NTITLNTTI	293	301
EP1242L		RVHGSGVSL	9	✔		417	425		100		417	425
		TNAFELAQRY	10	✔		626	635		100		626	635
EP364R		PAFPNPQKKI	10		✔	100	109		100		100	109
EP424R		NKIKLLNEYL	10	✔	✔	379	388		90	NKIKLLNDYL	378	387
		YVLEKKHKL	9	✔		406	414		100		405	413
F317L		DFFIYEDERL	10	✔	✔	277	286		100		277	286
		DFFIYEDERLLMF	13		✔	277	289		100		277	289
F334L		EFISRDEGM	9		✔	199	207		100		199	207
G1211R		MPIDIHEVRY	10	✔	✔	35	44		100		35	44
		ENIAYERLETL	11		✔	93	103		90.9	ENIVYERLETL	93	103
		EPEPGERFSY	10		✔	891	900		100		891	900
G1340L		DFVDLNDIHTI	11		✔	1190	1200		100		1190	1200
H233R		SPFSLAHLEY	10	✔	✔	6	15		100		6	15
		NAYAHKLNI	9		✔	212	220		100		212	220
H339R		NKIESSVHLL	10		✔	245	254		100		245	254
		NPTIIMEQY	9	✔		271	279		100		271	279
		DSKNISPRI	9		✔	286	294		100		286	294
H359L		FNLAVKTHF	9	✔		176	184		100		176	184
I226R		TNLYLKQEL	9	✔		35	43		100		35	43
		KNILNTLMF	9	✔		145	153		100		145	153
I243L		NTILTNKI	8	✔		20	27		100		20	27
I73R		TAKNIKVVI	9	✔	✔	22	30		100		22	30
I9R		YKIYIHSDL	9		✔	75	83		100		73	81
K145R		KLDPIGFINY	10	✔		58	67		100		58	67
		YIKTSKQEYL	10		✔	67	76		100		67	76
		AKIVEEGGEES	11	✔	✔	135	145		100		135	145
M1249L		KNIRLIDF	8	✔		43	50		100		43	50
		YAATVARI	8	✔	✔	689	696		100		689	696
		TPAELLSQKEFY	12	✔	✔	722	733		100		722	733
M448R		RAKIPAQEI	9		✔	58	66		88.9	RAKIPAQET	58	66
MGF110-6L		RKEWKKDEL	9	✔	✔	110	118		77.8	RKEWKKNEH	119	127
MGF360-10L		NKLFDLHNL	9	✔	✔	218	226		100		218	226
MGF360-8L		DVIRLFTEW	9	✔		74	82		100		74	82
		VPMNIFVKY	9		✔	169	177		88.9	VPMNVFVKY	169	177
MGF505-1R		YAIHHAPKL	9		✔	452	460		100		452	460
		TNINIVNKY	9	✔	✔	494	502		100		494	502
MGF505-2R		RKHIEKLLL	9		✔	275	283		100		275	283
MGF505-3R		KKYQHKHIL	9		✔	264	272		100		264	272
MGF505-5R		DWLSEHVIQRL	11		✔	17	27		90.9	DWLGEHVIQRL	17	27
MGF505-7R		NSTLVIRI	8		✔	334	341		87.5	NSTLVIRL	333	340
MGF505-9R		YNIHNITGY	9	✔		423	431		100		423	431
NP1450L		RAKHPNTYI	9		✔	1200	1208		100		1210	1218
NP419L		TPALFKKHLY	10		✔	374	383		100		374	383
P1192R		AAYVGKGTTI	10	✔	✔	230	239		100		230	239
		NSTIHTATI	9		✔	265	273		100		265	273
		VIKKFQQTI	9		✔	326	334		88.9	VVKKFQQTI	326	334
Q706L		AKNIRILFL	9		✔	197	205		100		197	205
QP383R		NKLQDISKVL	10		✔	147	156		90	NKLQDISNVL	147	156
		PSMKKINTI	9		✔	238	246		-		-	-
		KKINTIHKL	9		✔	241	249		-		-	-
Out of frame		KTVRNTTPLL			✔
		MKMIQILLL			✔
		TCQFEQHLVAI			✔
		HSFSIAMVY			✔
		KIDTFTNSSAL			✔
